# Supplementary material for: Occurrence of PFAS in Cow’s Milk: A Comparative Study of Swedish Farms near Contaminated Sites and Regional Dairy Production Facilities
Source: J Agric Food Chem. 2026 Feb 27;74(9):7878–86. doi: 10.1021/acs.jafc.5c07211 (PMC12983352; doi:10.1021/acs.jafc.5c07211)
Supplement: Supplementary file 1 [file jf5c07211_si_001.xlsx]

## Sheet: TOC
Occurrence of PFAS in Swedish Milk: A comparative study of farms near contaminated sites and regional dairy production facilities, Supporting information
Anders Glynn1, Jennifer Nyström-Kandola1, Gunnar Johanson1,2, Carolina Vogs1,2, Carl Ekstrand1, Maria A. Karlsson3, Hasitha Priyashantha3, Karl Lilja4, Lars-Erik Karlsson5, Leo Yeung6, Anna Kärrman6, Ida Hallberg1,7*
*Corresponding author, ida.hallberg@slu.se
TABLE OF CONTENT
Figure 1	Approximate geographical location of the samples collected for the study in Sweden
Table S1	Questionnaire
Table S2	Sampling instructions
Table S3.	PFAS analyzed in farm samples and instrumental settings for quantification of compounds using UPLC/ESI-MS/MS
Table S4	Comparison of repeatability (RSD), recovery (%) of spiked samples, concentrations measured in reference samples and method detection limit (MDLs)
Table S5	Per- and polyfluorinated substances (PFAS) in milk from 22 farms across Sweden, pg/g ww (not blank corrected)
Table S6	Per- and polyfluorinated substances (PFAS) in milk from 20 dairy plants across Sweden, pg/g ww
Table S7	Litterature summary of PFAS analysed in milk from storage tanks, individual cows and in retail samples.
Table S8	Concentration of PFAS in drinking water to milking cows from farms <10 km from PFAS contaminated areas, ng/l
Table S9	Estimation of concentration of PFAS in milk based on drinking water PFAS concentration
Table S10	Spearman rank’s correlation (A) and linear regression analysis (B) between PFAA levels in tank milk samples and distance to contaminated sites in dairy farms across Sweden (n=22). PFAA samples both above and below the method detection limit were include in the analysis.

## Sheet: Figure S1
Figure 1. Approximate geographical location of the samples collected for the study in Sweden. Blue dots represent geographical location of participating farms in identified PFAS hotspots in mid-southern Sweden. Green diamonds represent the geographical location of silo milk tanks of dairy processing facilities. The farm locations shown on the map are indicative only and have been modified to ensu…

## Sheet: Table S1, Questionnaire
Information about sampling (code M1-99), date, time, distance from hostpot (filled in by VÄXA)
FARM DETAILS	Type of production
	e.g., organic, conventional
	Amount of cows
	can be approximate
	Housing used for lactating cows?
	e.g., free-stall system, tie-stall system
	Breeds
	e.g., Swedish red, Swedish Holstein
	Production (by year and cow)
	can be approximate
	Bulk tank somatic cell count (BTSCC)
	Individual cows moved to the farm
	please also add information if these cows were bought locally or from longer distances
FEED AND DRINKING WATER	Drinking water source cows?
	e.g., boar well or municipal water
	Same water source for humans?
	Degree of self-sufficiency, forage (%)?
	during last year (2022)
	Degree of self-sufficiency, grains (%)?
	during last year (2022)
	Degree of self-sufficiency, protein supplements (%)?
	during last year (2022)
	Imported feed during last year?
	please also add information if bought locally or from longer distances
ENVIRONMENT PASTURE	Heifers: Do they access other water supplies during pasture compared to stable?
	Heifers: If yes, from what sources?
	e.g., lake, stream or other
	Milking cows: Do they access other water supplies during pasture compared to stable?
	Milking cows: If yes, from what sources?
	e.g., lake, stream or other
	Dry cows: Do they access other water supplies during pasture compared to stable?
	Dry cows: If yes, from what sources?
	e.g., lake, stream or other
OUTDOOR ENVIRONMENT	Can the animals access outdoor environment apart from during pature periods?
	If housed partially outdoor - can the animals access other water supplies?
	If yes, what type?
	e.g., lake, stream or other
	What animals can access these water supplies?
	e.g., heifers, dry cows, milking cows
MANURE	What type of fertilizers are used?
	e.g., manure from own animals, organic fertilizer, mineral
	Time between fertilizing and harvest?
	Time between fertilizing and putting animals on land for pasture?
DATA FRÅN KOKONTROLLEN	In order to be able to link potentially elevated levels to animal health in the future, such as key figures related to fertility, we want to connect the survey responses with Kokontrol data, e.g., production and disease data for the herd. The information used in the study will be decoded and thus completely anonymous (it will not be possible to link the responses or Kokontrol data to a specific h…
	Do you consent to us accessing the herd’s Kokontrol data?
	By checking 'yes,' I consent to the herd’s data being linked to the survey responses and used in the study in a de-identified form.
	Yes ☐ No ☐

## Sheet: Table S2, Sampling instructions
Sampling for PFAS Analysis
Background
A number of per- and polyfluorinated alkyl substances (PFAS) as well as organically bound fluorine will be analyzed.
1. Water
Volume required for analysis
2 liters
Materials
HD-PE sample bottles (2L), cleaned with methanol
Sampler (if needed) made of plastic (free from PTFE and PVDF) or stainless steel, cleaned with methanol or ethanol
Disposable gloves (e.g., vinyl, nitrile)
Label and permanent marker
Ice packs and cooler bag
Sampling procedure
1. Prepare the sample bottles. Use clean disposable gloves.
2. If sampling from bulk water (e.g., pond, stream):
a. Rinse the sampler with a water/ethanol mixture.
b. Rinse both the sampler and sample bottle with the water to be sampled, ensuring the walls and lid are rinsed. Discard the water. Repeat this process twice, so that both the sampler and sample bottle have been rinsed three times in total.
c. Submerge the sampling container at a right angle to the water surface, approximately 5-10 cm below the water film. Avoid sampling foam if present on the water surface.
d. Fill the bottle with water; it does not need to be overfilled. Close the lid.
3. If sampling from a tap:
a. Let the water run for about 1 minute.
b. Rinse the sampler and sample bottle with the water to be sampled, ensuring the walls and lid are rinsed. Discard the water. Repeat this process twice, so that the sample bottle has been rinsed three times in total.
c. Fill the bottle with water; it does not need to be overfilled. Close the lid.
4. Leave one bottle empty and open without a lid near the sampling site throughout the sampling process.
5. Label the bottles with date, time, and sample code. Record the same information on the attached protocol. The empty bottle should be labeled "Field blank."
2. Milk
Volume required for analysis
50 ml
Materials
HD-PE sample bottles, e.g., Falcon tubes (50 ml), cleaned with methanol
Sampler (if needed) made of plastic (free from PTFE and PVDF) or stainless steel, cleaned with methanol or ethanol
Disposable gloves (e.g., vinyl, nitrile)
Label and permanent marker
Ice packs and cooler bag
Sampling procedure
1. Prepare the sample bottles. Use clean disposable gloves.
2. Rinse the sample bottle with the milk to be sampled, ensuring the walls and lid are rinsed. Discard the milk. Repeat this process twice, so that the sample bottle has been rinsed three times in total.
3. Fill the bottle with approximately 50 ml of milk. Close the lid.
4. Leave one bottle empty and open without a lid near the sampling site throughout the sampling process.
5. Label the bottles with date, time, and sample code. Record the same information on the attached protocol. The empty bottle should be labeled "Field blank."
3. Feed
Volume required for analysis
Approximately 50 ml – if two different types of feed are harvested on the farm (e.g., concentrate and silage), take a separate sample for each and label accordingly.
Materials
HD-PE sample bottles, e.g., Falcon tubes (50 ml), cleaned with methanol
Sampler (if needed) made of plastic (free from PTFE and PVDF) or stainless steel, cleaned with methanol or ethanol
Disposable gloves (e.g., vinyl, nitrile)
Label and permanent marker
Ice packs and cooler bag
Sampling procedure
1. Prepare the sample bottles. Use clean disposable gloves.
2. Fill the bottle with approximately 50 ml of feed. Close the lid.
3. Leave one bottle empty and open without a lid near the sampling site throughout the sampling process.
4. Label the bottles with date, time, and sample code. Record the same information on the attached protocol. The empty bottle should be labeled "Field blank."
Storage and Transport
The sample bottles should be placed in a cooler bag with ice packs. If delivery is delayed, the bottles can be stored in a freezer at -20°C or as cold as possible. Note any deviations in the protocol.
Contact SLU when scheduling the sampling to arrange for sample transport to the laboratory.

## Sheet: Table S3. Analyzed compounds
Table S3. PFAS analyzed in farm samples and instrumental settings for quantification of compounds using UPLC/ESI-MS/MS
Analyte	Precursor/ Parent Ion I (m/z)	Collision Energy (eV)	Cone Voltage (V)	Precursor/ Daughter Ion II (m/z)	Collision Energy (eV)	Cone Voltage (V)	Corresponding mass labelled internal standard	Corresponding mass labelled injection standard for recovery
Perfluoroalkyl carboxylic acids (PFCA)
PFBA	212.97/169.00	20	11	-	-	-	13C4 PFBA	13C3 PFBA
PFPeA	262.97/219.00	20	8	-	-	-	13C3 PFPeA	13C5 PFPeA
PFHxA	312.97/269.00	9	20	312.97/118.95	26	20	13C2 PFHxA	13C5 PFHxA
PFHpA	362.97/319.00	10	20	362.97/168.97	16	20	13C4 PFHpA	13C8 PFOA
PFOA	412.97/369.00	10	20	412.97/168.97	18	20	13C4 PFOA	13C8 PFOA
PFNA	462.99/419.00	12	20	462.99/219.00	18	20	13C5 PFNA	13C9 PFNA
PFDA	512.97/469.00	11	20	512.97/219.00	18	20	13C2 PFDA	13C6 PFDA
PFUnDA	562.97/519.00	12	20	562.97/268.99	18	20	13C2 PFUnDA	13C7 PFUnDA
PFDoDA	612.97/569.00	14	34	612.97/168.97	22	40	13C2 PFDoDA	13C7 PFUnDA
PFTrDA	662.90/619.00	14	20	662.90/168.97	26	20	13C2 PFDoDA	13C7 PFUnDA
PFTDA	712.90/669.00	14	20	712.90/168.97	28	20	13C2 PFTDA	13C7 PFUnDA
Perfluorosulfonic acids (PFSA)
PFBS	298.90/79.96	26	20	298.90/98.90	26	20	13C3 PFBS	18O2 PFHxS
PFHxS	398.90/79.96	34	20	398.90/98.90	30	20	18O3 PFHxS	18O2 PFHxS
PFOS	498.97/79.96	44	20	498.97/98.90	38	20	13C4 PFOS	13C8 PFOS
PFDS	598.97/79.96	58	20	598.97/98.90	42	20	13C4 PFOS	13C8 PFOS
Perfluoroalkane sulfonamide (FOSA)
FOSA	497.90/78.00	30	82	497.90/168.96	28	82	13C8 FOSA	13C8 PFOS

## Sheet: Table S4. RSD and Recovery
Table S4. Comparison of repeatability (RSD), average recovery (%) of spiked samples, average recovery of internal standards (%), and method detection limit (MDLs)
		PFBA	PFPeA	PFHxA	PFHpA	PFOA	PFNA	PFDA	PFUnDA	PFDoDA	PFTrDA	PFTDA	PFBS	PFHxS	PFOS	PFDS	FOSA
Water, spiked at 1 ng (n=3)	RSD spiked samples (%)	7	5	6	6	5	4	3	7	3	1	5	1	4	3	6	10
	Recovery spiked samples (%)	91	92	96	84	95	95	93	94	63	69	68	92	94	98	91	80
	RSD of the internal standard (%)	4	4	13	11	3	8	9	4	NA	NA	NA	NA	13	6	NA	NA
	Recovery internal standard (%)	86	106	110	105	109	110	107	105	NA	NA	NA	NA	106	107	NA	NA
	Method detection limit, MDL (ng/l)	n.a.	0.1	0.1	0.1	0.1	0.1	0.1	0.1	0.1	0.1	0.1	0.1	0.1	0.1	0.1	0.5
Milk (n=3)	RSD reference sample (%)					34	88							36	17
	Measure concentration in reference sample (ng/g)	-	-	-	-	0.07	0.01	-	-	-	-	-	-	0.01	0.06	-	-
	Reference sample assessed value (lower-upper bound, when available)	-	-	-	-	0.03	0.01	-	-	-	-	-	-	0.01	0.03-0.07	-	-
	Recovery internal standard (%)	118	91	93	84	85	74	NR	64	NA	NA	NR	NR	124	84	NA	NR
	Method detection limit, MDL (pg/g)	260	15	25	10	17	8.1	NR	13	13	NR	NR	NR	8.1	3.1	1.0	NR
n.a. was not analysed due to interferring peak in samples, NR not reported due to low recovery (<40%), NA no corresponding IS available
* Fiedler, et al. (2020)

## Sheet: Table S5. PFAS in milk farm
Table S5. Per- and polyfluorinated substances (PFAS) in milk from 22 dairy farms across Sweden, pg/g ww (not blank corrected)
ID	PFBA	PFPeA	PFHxA	PFHpA	PFOA	PFNA	PFUnDA	PFDoDA	PFHxS	PFOS	PFDS
1	<	<	<	<	10.35	8.55	<	<	2.38	4.28	<
2	<	<	<	<	14.86	9.51	<	<	4.68	2.63	<
3	<	<	<	<	14.59	5.74	<	<	3.45	3.99	<
4	<	<	<	<	11.25	8.81	<	<	5.51	4.88	<
5	<	<	<	<	7.88	4.22	<	<	5.59	2.29	<
6	<	<	<	<	7.39	3.67	<	<	4.33	1.69	<
7	<	<	<	<	9.41	6.61	<	<	3.8	2.95	<
8	<	<	<	<	10.07	7.4	<	<	8.01	3.57	<
9	<	<	<	<	6.57	5.98	<	<	3.11	2.92	<
10	<	<	<	<	8.74	6.16	<	<	4.22	3.38	<
11	<	<	<	<	17.51	7.84	<	<	4.57	16.5	<
12	<	<	<	<	10.92	10.11	<	<	1.86	5.13	<
13	<	<	<	<	9.57	7.2	<	<	2.08	4.88	<
14	<	<	<	<	7.59	4.93	<	<	4.22	4.08	<
15	<	<	<	<	10.74	6.55	<	<	6.16	3.55	<
16	<	<	<	<	12.69	10.4	<	<	7.13	7.03	<
17	<	<	<	<	7.89	7.94	<	<	2.04	4.14	<
18	<	<	<	<	9.97	6.36	<	<	3.13	4.01	<
19	<	<	<	<	13.15	8.96	<	<	4.53	7.3	<
20	<	<	<	<	12.77	7.4	<	<	2.93	3.43	<
21	<	<	<	<	13.28	4.77	<	<	4.09	5.06	<
22	<	<	<	<	16.05	7.61	<	<	2.95	7.02	<
Min	<	<	<	<	6.57	3.67	<	<	1.86	1.69	<
Median	<	<	<	<	10.545	7.3	<	<	4.155	4.045	<
Max	<	<	<	<	17.51	10.4	<	<	8.01	16.5	<
Detection frequency (%)	0	0	0	0	100	100	0	0	100	100	0
MDL, pg/g	255	15	25	10	16.7	8.11	13	13	8.11	3.08	1
Italic numbers represent quantified values below the method detection limit (MDL) for PFOS, PFHxS, PFNA, and PFOA; bold values represent values >MDL; ‘<’ indicates values not quantified and below the MDL.

## Sheet: Table S6. PFAS in production
Table S6. Per- and polyfluorinated substances (PFAS) in milk from 20 production facilities across Sweden, pg/g ww
Substance	Results	LOQ
	pg/g ww	pg/g ww
10:2 FTSA (10:2 Fluorotelomer sulfonic acid)	<	10
3:3 FTCA (3:3 Fluorotelomer carboxylic acids)	<	100
4:2 FTS (4:2 Fluorotelomer sulfonate)	<	10
5:3 FTCA (5:3 Fluorotelomer carboxylic acid)	<	100
6:2 Cl-PFAES (9-chlorohexadecafluoro-3-oxanonane-1-sulfonate)	<	10
6:2 FTS (6:2 Fluorotelomer sulfonate)	<	10
7:3 FTCA (7:3 Fluorotelomer carboxylic acid)	<	100
8:2 Cl-PFAES (11-chlorohexadecafluoro-3-oxanonane-1-sulfonate)	<	10
8:2 FTS (8:2 Fluortoelomer sulfonate)	<	10
DONA (4,8-dioxa-3H-Perfluorononanoic Acid)	<	100
EtFOSA (N-ethyl perfluorooctane sulfonamide)	<	50
EtFOSAA (N-ethylperfluorooctane sulfonamidoacetic acid)	<	100
EtFOSE (N-ethyl perfluorooctane sulfonamido ethanol)	<	50
HFPO-DA (exafluoropropylene oxide dimer acid, GenX)	<	100
HPFHpA (7-H-Perfluoroheptanoic acid)	<	100
MeFOSA (N-methyl perfluorooctane sulfonamide)	<	50
MeFOSAA (N-methylperfluorooctane sulfonamidoacetic acid)	<	100
NFDHA (Nonafluor-3,6-dioxaheptanoic acid)	<	10
PFBA (Perfluorbutanoic acid)	<	300
PFBS (Perfluorbutanesulfonic acid)	<	10
PFBSA (Perfluorbutanesulfonamide)	<	10
PFDA (Perfluorodecanoic acid)	<	10
PFDoA (Perfluorododecanoic acid)	<	10
PFDoDS (Perfluorododecanesulfonic acid)	<	100
PFDS (Perfluorodecanesulfonic acid)	<	100
PFECHS (Perfluoro-4-ethylcyclohexane Sulfonate)	<	10
PFEESA (Perfluoro-(2-etoxyethane)-sulfonate)	<	10
PFHpA (Perfluoroheptanoic acid)	<	10
PFHpS (Perfluoroheptane sulfonate)	<	10
PFHxA (Perfluorohexanoic acid)	<	100
PFHxDA (Perfluorohexadecanoic acid)	<	10
PFHxS (Perfluorhexane sulfonate)	<	10
PFHxSA (Perfluorohexanesulfonamide)	<	10
PFMBA (Perfluoro-4-metoxybutanoic acid)	<	10
PFMPA (Perfluoro-3-metoxypropionic acid)	<	10
PFNA (Perfluornonanoic acid)	<	10
PFNS (Perfluornonanoic sulfonate)	<	100
PFOA (Perfluoroctanoic acid)	<	10
PFODA (Perfluorooctadecanoic acid)	<	10
PFOS (Perfluorooctanesulfonic acid)	<	10
PFOSA (Perfluorooctanesulfonamide)	<	10
PFPeA (Perfluoropentanoic acid)	<	100
PFPeS (Perfluoropentanesulfonic acid)	<	10
PFPrS (Perfluoropropanesulfonic acid)	<	100
PFTeDA (Perfluorotetradecanoic acid)	<	10
PFTrDA (Perfluorotridecanoic acid)	<	10
PFTrDS (Perfluorotridecanesulfonic acid)	<	100
PFUdA (Perfluoroundecanoic acid)	<	10
PFUnDS (perfluoroundecanesulfonic acid)	<	100
< indicate values below limit of quantification (LOQ)

## Sheet: Table S7. Published data
Table S7. Literature summary of PFAS analysed in milk from storage tanks, individual cows and in retail samples.
Reference	Country	Sampling year	Type of sample	PFAA	Concentration	Comment
					pg/g wet weight or ml
Farm tank or individual cows
Present study	Sweden	2023	Farm tank	PFOA	<16.6 (<16.6-17.5)	Median (range), 22 farms
				PFNA	<8.1 (<8.1-10.4)
				PFHxS	<8.1
				PFOS	4.0 (<3.1-16.5)
Barbarossa et al., 2014	Northern Italy	2011 - 2012	Farm tank	PFOA	<8	Range, 37 farms
				PFOS	<8-97
Draghi et al., 2023	Italy	Not	Individual cows	PFOA	<2.3 (<2.3-86)	Median (range), individual cows,
		disclosed		PFOS	<2.1 (<2.1-250)	one farm in non-contaminated area, n=23
Eriksson et al 2013	Faroe Islands	2012	Farm tank	PFOA	72-77	Range, n=2
				PFNA	61-73	2 major producers
				PFUnDA	<130-190
				PFDoDA	<12-54
				lin-PFOS	8.4-12
Johansson et al. 2014	Sweden	1999-2010	Milk transport tank	PFOA	<6.1	Median (range)
				PFNA	<7.3	1 pooled sample/year of 10-25 tank
				PFHxS	<1.0 (<1.0-1.1)	samples, n=12
				PFOS	4.0 (3.5-7.3)
		1999-2010	Milk transport tank	PFOA	<20	Median (range),
				PFNA	<7.3	2 pooled samples/year of 10-25
				PFHxS	<2.3	tank samples, n=24
				PFOS	<4.4 (<4.4-6.4)
Laves, 2020	Germany	2019	Farm tank	PFOA	17 (<10-68)	Median (range), 219 farms in regular
				PFNA	<24 (<24-244)	milk control program
				PFOS	<10 (<10-44)
	Germany, Nieder-	2018	Farm tank	PFOA	<10 (<10-103)	Median (range), 9 farms in PFAS-
	sachsen, Bremen			PFOS	12 (<10-103)	contaminated area
Mikolajczyk et al., 2023	Poland	Not disclosed	Individual cows	PFOA	<1 (<1-2.2)	Median (range), cows from
				PFNA	<1 (<1-1.6)	5 regions, n=38
				PFHxS	<1
				PFOS	<1 (<1-3.4)
Vestergren et al., 2013	Sweden	Not disclosed	Milk from cows	PFOA	6.7 (1.8)	Mean (standard deviation),
				PFNA	2.3 (1.2)	individual cows, one farm, n=6
				PFOS	6.2 (1.1)
Xiao, 2024	China, 20 provinces	Not	Farm tank	PFOA	<50-500	Range, 92 farms
		disclosed		PFNA	<40-80
				PFOS	<10-160
Xing et al., 2016	China, Xinjiang	2014	Farm tank +	PFOA	<10	Mean (range), tank milk (n=8) and
	province		individual cows	PFOS	2.2 (<10-25.1)	individual cows (n=16) from 8 farms
Dairy and retail milk samples
Present study	Sweden	2022	Dairy storage tanks	PFOA	<10	Median (range), 20 dairies
				PFNA	<10
				PFHxS	<10
				PFOS	<10
EFSA, 2012: Perfluoroalkylated substances in food: occurrence and dietary exposure	EU	various	Retail (raw/trade samples)	PFOA	<120	upper bound LOD/LOQ, 100% <LOD/LOQ
				PFNA	<94	upper bound LOD/LOQ, 99% <LOD/LOQ
				PFHxS	<74	upper bound LOD/LOQ, 100% <LOD/LOQ
				PFOS	<120	upper bound LOD/LOQ, 94% <LOD/LOQ
Clark et al., 2010	UK	2007 – 2008	Retail milk	PFOA	<1000	Mean, pooled samples from all
				PFOS	<1000	4 UK countries, n=11
Ericson et al., 2008	Spain, Catalonia	2006	Retail milk	PFOA	56	Mean, 2 composite retail samples
				PFOS	<14
Eriksson et al., 2013	Farao Island	2012	Retail milk	PFOA	<67	Four samples, 0.5% and 1.5% fat
				PFNA	<48 - 58
				PFUnDA	<130 - 180
				PFDoDA	<12
				lin-PFOS	4.3-7.7
Haug et al., 2010	Norway	2008 – 2009	Retail milk	PFOA	4.7 pg/g fw	Pooled sample of 3 different brands, n=1
				PFOS	7.0 pg/g fw
Koenig et al., 2025	Germany		Retail milk	PFOA	<0.12 (<0.12-1.8)	Median (range), individual samples,
				PFNA	<0.17 (<0.17-2.5)	n=131
				PFHxS	1.4 (<0.14-2.8)
				PFOS	3.0 (<0.12-7.9)
Macheka et al., 2021	South Africa,	Not disclosed	Full cream retail milk	PFOA	<5 (<5-30)	Pooled samples, n=5
	Pretoria			PFNA	<5 (<5-330)
				PFHxS	<5 (<5-61)
				PFOS	<5 (<5-206)
Sadia et al., 2020	Sweden, Örebro	2019	Milk	PFOA	4.6 (4.5-4.7)	Median (range), 3 retail samples of
				PFHxS	1.8 (1.4-3.0)	different brands
				PFOS	5.0 (4.5-5.8)
Sadia et al., 2020	Kenya	2017 – 2018	Retail milk	PFOA	4.8	1 pooled sample
				PFHxS	5.6
				PFOS	90
	Senegal	2017 - 2018	Retail milk	PFOA	4.5
				PFHxS	2.4
				PFOS	26.9
	Uganda	2017 – 2018	Retail milk	PFOA	5.6
				PFHxS	3.8
				PFOS	4.3
	Brazil	2017 – 2018	Retail milk	PFOA	5.2
				PFHxS	2.8
				PFOS	33.9
Sznajder-Katarzynska et al., 2019	Poland	2017	Retail milk	PFOA	70-320	Range, retail milk from 5 suppliers
				PFNA	40-90
				PFHxS	<10
				PFOS	20-470
Xing et al., 2016	China	2014 –	Retail milk	PFOA	16.2 (<5-152)	Mean (range), individual samples, n=24
		2015		PFOS	24.5 (<10-173)
Tao et al., 2008	USA, New York	Not specified	Retail milk	PFOA	<48.3	Range, retail milk samples, n=12
	State & Washington DC			PFNA	<2.2
				PFHxS	<1.35 – 3.82
				PFOS	<11
Note: ww, wet weight; LOD, limit of detection; fw, fresh weight; LOQ, limit of quantification; UNEP/GMP2, United Nations Environment Programme Global Monitoring Plan Implementation Phase 2

## Sheet: Table S8. PFAS in water
Table S8. Concentration of PFAS in drinking water to lactating cows from farms <10 km from PFAS contaminated areas, ng/l
ID	PFPeA	PFHxA	PFHpA	PFOA	PFNA	PFDA	PFUnDA	PFDoDA	PFTrDA	PFTDA	PFBS	PFHxS	PFOS-br	PFOS	PFDS	FOSA	PFAS4
1	<	<	<	0.01	0.002	<	<	<	<	<	<	0.003	<	0.0004	<	<	0.0154
2	<	<	<	0.05	0.03	<	<	<	<	<	<	0.04	<	0.02	<	<	0.14
3	<	<	<	0.001	0.002	<	<	<	<	<	<	0.01	<	0.01	<	<	0.023
4	1.1	0.66	0.37	0.14	0.001	<	<	<	<	<	<	0.12	<	0.003	<	<	0.264
5	<	<	<	0.02	0.01	<	<	<	<	<	<	0.07	<	0.01	<	<	0.11
6	<	<	<	0.11	0.01	<	<	<	<	<	0.69	1.67	<	0.06	<	<	1.85
7	<	<	<	0.08	0.01	<	<	<	<	<	<	0.08	<	0.03	<	<	0.2
8	<	<	<	0.52	0.13	<	<	<	<	<	0.31	0.64	<	0.25	<	<	1.54
9	<	<	<	0.09	0.01	<	<	<	<	<	<	0.1	<	0.03	<	<	0.23
10	<	<	<	0.45	0.07	<	<	<	<	<	0.28	0.63	<	0.28	<	<	1.43
11	<	<	<	0.18	0.01	<	<	<	<	<	<	0.03	0.01	0.03	<	<	0.25
12	<	<	<	0.06	0.01	<	<	<	<	<	<	0.04	<	0.01	<	<	0.12
13	<	<	<	0.03	0.01	<	<	<	<	<	<	0.004	<	0.01	<	<	0.054
14	<	0.967	<	0.3	0.03	<	<	<	<	<	2.78	3.86	<	0.98	<	<	5.17
15	<	<	<	0.05	0.01	<	<	<	<	<	<	0.08	<	0.07	<	<	0.21
16	<	<	<	0.29	0.08	<	<	<	<	<	0.17	0.14	<	0.075	<	<	0.585
17	<	<	<	0.07	0.01	<	<	<	<	<	<	0.07	<	0.04	<	<	0.19
18	<	<	<	0.04	0.004	<	<	<	<	<	<	0.01	<	0.003	<	<	0.057
19	<	<	<	0.001	0.003	<	<	<	<	<	<	0.001	<	0.001	<	<	0.006
20	<	<	<	0.06	0.008	<	<	<	<	<	<	0.07	<	0.01	<	<	0.148
21	<	<	<	0.05	0.006	<	<	<	<	<	<	0.03	<	0.03	<	<	0.116
22	<	<	<	0.3	0.02	<	<	<	<	<	0.48	0.17	<	0.1	<	<	0.59
Min	<	<	<	0.001	0.001	<	<	<	<	<	<	0.001	<	0.0004	<	<	0.12
Median	1.1	<	<	0.065	0.01	<	<	<	<	<	<	0.07	<	0.03	<	<	0.195
Max	1.1	0.967	0.37	0.52	0.13	<	<	<	<	<	2.78	3.86	0.01	0.98	<	<	5.17
Detection frequency, %	4.5	9.1	4.5	100	100	0	0	0	0	0	27.3	100	4.5	100	0	0	100
MDL, ng/l	0.1	0.1	0.1	0.1	0.1	0.1	0.1	0.1	0.1	0.1	0.1	0.1	0.1	0.1	0.1	0.5	NA
Italic numbers are quantified values below method detection limit (MDL), bold values are values >MDL. < indicate values not quantified and below MDL

[truncated: 2 more sheets: Table S9. Estimation milk, Table S10. Corr milk dist]
